# Supplementary material for: Retro Mode Imaging for Detection and Quantification of Sub-RPE Drusen and Subretinal Drusenoid Deposits in Age-Related Macular Degeneration
Source: J Clin Med. 2024 Jul 15;13(14):4131. doi: 10.3390/jcm13144131 (PMC11278487; doi:10.3390/jcm13144131)
Supplement: Supplementary file 1 [file jcm-13-04131-s001.zip]

Archive with 1 entries (1 files):
- jcm-3066331-supplementary.pdf
